# Supplementary material for: Capacity of community advisory boards for effective engagement in clinical research: a mixed methods study
Source: BMC Med Ethics. 2021 Dec 15;22:165. doi: 10.1186/s12910-021-00733-0 (PMC8672338; doi:10.1186/s12910-021-00733-0)
Supplement: Supplementary file 1 — Additional file 1. Dataset. [file 12910_2021_733_MOESM1_ESM.txt]

/*Quantitative Data for CAB members */
ParticipantID	RECORDSEXOFRESPONDENT	Howoldwereyouonyourlast	Haveyoueverattendedschool	Whatisthehighestlevelof	Whatisyourmainoccupation	Ifotheroccupationspecify	Whatisyourmaritalstatus	Haveyouattendedtrainingo	Howmanytimeshaveyouatte	Whoinitiatedandfacilitate	Researchethics	Healthresearch	Humansubjectsprotection	Responsibleconductofresearch	GoodClinicalPractice	Haveyouattendedatraining	DoesyourCABhaveguideline
1004	Male	53	Yes	Tertiary/ University	Farming		Married / co-habiting	Yes	Twice	Research Institution						Yes	Yes
1106	Female	45	Yes	Tertiary/ University	Other	Politician	Never married	No								Yes	No
0802	Male	66	Yes	Secondary	Business		Married / co-habiting	No								No	No
0805	Male	49	Yes	Secondary	Farming		Married / co-habiting	No								No	No
0808	Male	44	Yes	Tertiary/ University	Other	Teacher and lc 3 chair person	Married / co-habiting	No								No	No
0811	Male	50	Yes	Tertiary/ University	Farming		Married / co-habiting	No								No	No
1107	Female	43	Yes	Tertiary/ University	Formal employment		Married / co-habiting	No			Y	N	N	Y	N	Yes	Yes
1110	Female	35	Yes	Tertiary/ University	Formal employment		Married / co-habiting	Yes	Three or more times	Principal investigator	Y	Y	Y	Y	Y	Yes	Yes
1109	Female	36	Yes	Tertiary/ University	Formal employment		Never married	Yes	Twice	Others						No	Yes
1104	Female	38	Yes	Tertiary/ University	Business		Married / co-habiting	No			DK	Y	Y	Y	Y	Yes	Yes
1105	Male	54	Yes	Secondary	Business		Married / co-habiting	No			DK	DK	DK	DK	DK	Yes	Yes
1108	Male	61	Yes	Tertiary/ University	Formal employment		Married / co-habiting	Yes	Three or more times	Principal investigator	Y	N	N	Y	Y	Yes	Yes
1102	Female	53	Yes	Tertiary/ University	Formal employment		Widow/Divorced/Separated	Yes	Twice	Principal investigator	Y	N	Y	Y	Y	Yes	Yes
0803	Male	38	Yes	Secondary	Farming		Married / co-habiting	No								No	No
0806	Male	53	Yes	Tertiary/ University	Formal employment		Married / co-habiting	No			Y	Y	N	Y	Y	Yes	Yes
0809	Male	62	Yes	Tertiary/ University	Other	Engineer Building and construction	Married / co-habiting	No								No	No
0801	Male	53	Yes	Secondary	Other	Peer educator	Married / co-habiting	Yes	Three or more times	Research Institution	DK	Y	Y	Y	Y	Yes	Yes
0804	Male	43	Yes	Tertiary/ University	Other	Health inspector	Married / co-habiting	Yes	Three or more times	Research Institution						Yes	Yes
0807	Male	49	Yes	Primary	Farming		Married / co-habiting	Yes	Three or more times	Research Institution						Yes	Yes
0810	Male	54	Yes	Tertiary/ University	Other	Research Assistant	Married / co-habiting	Yes	Three or more times	Research Institution	Y	N	N	Y	Y	Yes	Yes
0501	Female	62	Yes	Tertiary/ University	Other	Retired employee	Married / co-habiting	Yes	Three or more times	Research Institution	Y	Y	Y	Y	Y	Yes	Yes
1001	Male	54	Yes	Tertiary/ University	Farming		Married / co-habiting	No								Yes	Yes
1002	Male	68	Yes	Tertiary/ University	Farming		Married / co-habiting	No			Y	Y	N	Y	Y	No	No
1003	Male	70	Yes	Tertiary/ University	Farming		Married / co-habiting	Yes	Twice	Research Institution	Y	Y	Y	Y	N	Yes	No
1103	Male	24	Yes	Tertiary/ University	Formal employment		Never married	Yes	Twice	Principal investigator						Yes	Yes
0507	Female	48	Yes	Tertiary/ University	Formal employment		Married / co-habiting	Yes	Twice	Others						No	Yes
0506	Female	59	Yes	Tertiary/ University	Formal employment		Widow/Divorced/Separated	Yes	Once	Research Institution						No	No
1101	Male	35	Yes	Tertiary/ University	Business		Married / co-habiting	No								No	Yes
1005	Female	64	Yes	Secondary	Farming		Widow/Divorced/Separated	No								No	No
1006	Female	46	Yes	Tertiary/ University	Formal employment		Married / co-habiting	No								No	No
Tr001	Male	62	Yes	Tertiary/ University	Formal employment		Married / co-habiting	Yes	Twice	Research Institution						Yes	Yes
Tororo Hospital 005	Male	53	Yes	Tertiary/ University	Formal employment		Married / co-habiting	No								No	Yes
Tr002	Male	58	No		Formal employment		Married / co-habiting	No			Y	Y	N	Y	Y	Yes	No
Tororo Hospital 006	Male	67	Yes	Tertiary/ University	Other	District councillor	Married / co-habiting	No								No	Yes
Tororo Hospital 007	Male	49	Yes	Tertiary/ University	Other	Health worker	Married / co-habiting	No								No	Yes
Tr003	Female	57	Yes	Tertiary/ University	Other	District councillor representing the disabled	Widow/Divorced/Separated	No								No	Yes
Tororo Hospital 008	Male	42	Yes	Tertiary/ University	Other	Health worker	Married / co-habiting	No								No	Yes
Kasangati 002	Female	61	Yes	Tertiary/ University	Other	Councillor	Widow/Divorced/Separated	No								Yes	No
Kasangati 003	Male	26	Yes	Tertiary/ University	Formal employment		Never married	No			Y	Y	Y	Y	Y	Yes	Yes
Id001	Female	45	Yes	Tertiary/ University	Formal employment		Married / co-habiting	Yes	Three or more times	Principal investigator	Y	Y	Y	Y	Y	No	Yes
EBB-UVRI-IAVI-004	Male	60	Yes	Tertiary/ University	Formal employment		Married / co-habiting	No								Yes	Yes
EBB-UVRI-IAVI-005	Female	49	Yes	Tertiary/ University	Farming		Widow/Divorced/Separated	Yes	Three or more times	Research Institution						Yes	Yes
IDI-MUL-001	Male	35	Yes	Tertiary/ University	Formal employment		Married / co-habiting	Yes	Three or more times	Principal investigator						No	Yes
IDI-MUL-002	Female	42	Yes	Secondary	Business		Widow/Divorced/Separated	Yes	Three or more times	Research Institution						No	No
IDI-MUL-003	Male	55	Yes	Tertiary/ University	Formal employment		Married / co-habiting	Yes	Three or more times	Research Institution						No	Yes
Lobowa 001	Female	58	Yes	Tertiary/ University	Formal employment		Widow/Divorced/Separated	Yes	Three or more times	Research Institution						Yes	Yes
Lobowa 002	Female	49	Yes	Secondary	Formal employment		Widow/Divorced/Separated	Yes	Three or more times	Principal investigator	Y	Y	N	Y	Y	Yes	Yes
Lobowa 003	Male	33	Yes	Tertiary/ University	Formal employment		Married / co-habiting	Yes	Twice	Others	Y	Y	Y	Y	Y	Yes	Yes
004	Female	50	Yes	Tertiary/ University	Formal employment		Married / co-habiting	Yes	Twice	Research Institution	Y	Y	Y	DK	Y	Yes	Yes
005	Female	43	Yes	Secondary	Formal employment		Married / co-habiting	Yes	Three or more times	Research Institution	Y	Y	Y	Y	Y	Yes	Yes
Lobowa 006	Male	49	Yes	Tertiary/ University	Business		Married / co-habiting	Yes	Three or more times	Research Institution	Y	Y	Y	Y	Y	Yes	Yes
EBB UVRI ,IAVI 001	Male	49	Yes	Secondary	Formal employment		Married / co-habiting	Yes	Three or more times	Research Institution	Y	Y	Y	Y	Y	Yes	Yes
EBB UVRI_IAVI003	Male	48	Yes	Secondary	Formal employment		Married / co-habiting	Yes	Once	Research Institution	Y	N	Y	N	Y	No	No
EBB UVRI_IAVI002	Male	27	Yes	Tertiary/ University	Formal employment		Married / co-habiting	Yes	Twice	Research Institution						Yes	No
EBB UVRI-IAV 005	Female	58	Yes	Tertiary/ University	Other	Self employment	Widow/Divorced/Separated	Yes	Once	Research Institution	Y	Y	Y	Y	Y	Yes	Yes
EBB UVRI-IAVI006	Female	65	Yes	Tertiary/ University	Business		Widow/Divorced/Separated	No			Y	Y	Y	Y	Y	Yes	Yes
WDL001	Female	40	Yes	Secondary	Other	Counsellor with the Art clinic	Never married	No								No	Yes
WLP002	Female	59	Yes	Primary	Farming		Married / co-habiting	Yes	Twice	Research Institution	Y	N	N	Y	Y	Yes	No
WLP003	Male	49	Yes	Secondary	Other	Health Inspector	Married / co-habiting	No			Y	N	N	N	N	No	Yes
WLP004	Male	58	Yes	Primary	Business		Married / co-habiting	Yes	Once	Research Institution						Yes	Yes
WLP005	Female	32	Yes	Tertiary/ University	Other	Social worker	Married / co-habiting	No								Yes	Yes
WLP006	Male	58	Yes	Secondary	Farming		Married / co-habiting	No			Y	N	N	N	N	Yes	Yes
WLP007	Male	55	Yes	Secondary	Other	Teacher	Married / co-habiting	No								No	Yes
WLP008	Female	30	Yes	Secondary	Farming		Married / co-habiting	No								Yes	Yes
MLI 04	Female	47	Yes	Tertiary/ University	Formal employment		Married / co-habiting	No								No	No
MLI01	Male	27	Yes	Tertiary/ University	Business		Married / co-habiting	No			Y	Y	Y	Y	Y	Yes	Yes
MLI 02	Female	55	Yes	Tertiary/ University	Other	Politician	Widow/Divorced/Separated	No								Yes	No
MLI 03	Male	29	Yes	Secondary	Formal employment		Married / co-habiting	No								Yes	Yes
MLI05	Male	43	Yes	Tertiary/ University	Formal employment		Married / co-habiting	No								No	Yes
MLI 005	Male	40	Yes	Tertiary/ University	Formal employment		Never married	Yes	Once	Principal investigator						Yes	Yes
MLI 006	Female	39	Yes	Tertiary/ University	Formal employment		Married / co-habiting	Yes	Once	Research Institution	Y	Y	Y	Y	Y	Yes	Yes
MLI 007	Female	25	Yes	Tertiary/ University	Formal employment		Never married	Yes	Three or more times	Principal investigator	Y	Y	N	N	Y	Yes	Yes
MLI 007	Male	34	Yes	Tertiary/ University	Formal employment		Married / co-habiting	Yes	Twice	Regulatory body e.g. UNCST, REC	Y	Y	Y	Y	Y	Yes	Yes
